# Supplementary material for: Differences in Soil Fungal Communities between Forested Reclamation and Forestry Sites in the Alberta Oil Sands Region
Source: J Fungi (Basel). 2023 Nov 16;9(11):1110. doi: 10.3390/jof9111110 (PMC10672713; doi:10.3390/jof9111110)
Supplement: Supplementary file 1 [file jof-09-01110-s001.zip]

Archive with 1 entries (1 files):
- jof-2660199-supplementary.docx
